# Supplementary material for: Ovarian Response in Urgent Fertility Preservation After Chemotherapy for Hematological Malignancies: Predictive Value of Anti-Müllerian Hormone and Antral Follicle Count
Source: Medicina (Kaunas). 2026 Apr 1;62(4):666. doi: 10.3390/medicina62040666 (PMC13118262; doi:10.3390/medicina62040666)
Supplement: Supplementary file 1 [file medicina-62-00666-s001.zip]

Archive with 6 entries (6 files):
- Figure S1.pdf
- FigureS2.pdf
- TableS1.pdf
- TableS2.pdf
- TableS3.pdf
- TableS4.pdf
